# Supplementary material for: Identification and Characterization of the RNA Modifying Factors PUS7 and WTAP as Key Components for the Control of Tumor Biological Processes in Renal Cell Carcinomas
Source: Curr Issues Mol Biol. 2025 Apr 9;47(4):266. doi: 10.3390/cimb47040266 (PMC12025953; doi:10.3390/cimb47040266)
Supplement: Supplementary file 1 [file cimb-47-00266-s001.zip]

Archive with 2 entries (2 files):
- 2025-04-04 Suplementary Table S2 Gene Symbols and Gene Names.xlsx
- 2025-03-06 Supplementary Table S1.xlsx
