# Supplementary material for: Identification and Characterization of the RNA Modifying Factors PUS7 and WTAP as Key Components for the Control of Tumor Biological Processes in Renal Cell Carcinomas
Source: Curr Issues Mol Biol. 2025 Apr 9;47(4):266. doi: 10.3390/cimb47040266 (PMC12025953; doi:10.3390/cimb47040266)
Supplement: Supplementary file 1 [file cimb-47-00266-s001.zip › 2025-04-04 Suplementary Table S2 Gene Symbols and Gene Names.xlsx]

## Sheet: Tabelle1
Gene Symbol	Gene Name
BCL2	BCL2 apoptosis regulator
BIRC5	baculoviral IAP repeat containing 5
CD24	CD24 molecule
CD274	CD274 molecule
CD47	CD47 molecule
CDKN2A	cyclin dependent kinase inhibitor 2A
CENPF	centromere protein F
CMTR1	cap methyltransferase 1
CXCR4	C-X-C motif chemokine receptor 4
DKC1	dyskerin pseudouridine synthase 1
DNMT1	DNA methyltransferase 1
FBL	fibrillarin
FGL1	fibrinogen like 1
HLA-E	major histocompatibility complex, class I, E
HLA-G	major histocompatibility complex, class I, G
HMGB1	high mobility group box 1
LGALS3	galectin 3
LGALS9	galectin 9
MCM2	minichromosome maintenance complex component 2
MCM4	minichromosome maintenance complex component 4
METTL1	methyltransferase 1, tRNA methylguanosine
METTL14	methyltransferase 14, N6-adenosine-methyltransferase non-catalytic subunit
METTL16	methyltransferase 16, RNA N6-adenosine
METTL3	methyltransferase 3, N6-adenosine-methyltransferase complex catalytic subunit
METTL5	methyltransferase 5, N6-adenosine
MKI67	marker of proliferation Ki-67
NOP56	NOP56 ribonucleoprotein
NOP58	NOP58 ribonucleoprotein
NRAS	NRAS proto-oncogene, GTPase
NSUN2	NOP2/Sun RNA methyltransferase 2
NSUN4	NOP2/Sun RNA methyltransferase 4
NSUN5	NOP2/Sun RNA methyltransferase 5
PCIF1	phosphorylated CTD interacting factor 1
PCNA	proliferating cell nuclear antigen
PTEN	phosphatase and tensin homolog
PUS1	pseudouridine synthase 1
PUS10	pseudouridine synthase 10
PUS3	pseudouridine synthase 3
PUS7	pseudouridine synthase 7
PUS7L	pseudouridine synthase 7 like
PUSL1	PUSL1 – pseudouridine synthase like 1
PVR	PVR cell adhesion molecule
RBM15	RNA binding motif protein 15
RNMT	RNA guanine-7 methyltransferase
RPUSD1	RNA pseudouridine synthase domain containing 1
RPUSD2	RNA pseudouridine synthase domain containing 2
RPUSD3	RNA pseudouridine synthase D3
RPUSD4	RNA pseudouridine synthase D4
RRP8	ribosomal RNA processing 8
SNU13	small nuclear ribonucleoprotein 13
STC1	stanniocalcin 1
TP53	tumor protein p53
TRDMT1	tRNA aspartic acid methyltransferase 1
TRMT10C	tRNA methyltransferase 10C, mitochondrial RNase P subunit
TRMT6	tRNA methyltransferase 6 non-catalytic subunit
TRMT61A	tRNA methyltransferase 61A
TRMT61B	tRNA methyltransferase 61B
TRUB1	TruB pseudouridine synthase family member 1
TRUB2	TruB pseudouridine synthase family member 2
TSC1	TSC complex subunit 1
TSC2	TSC complex subunit 2
VIRMA	vir like m6A methyltransferase associated
WDR4	WDR4 tRNA N7-guanosine methyltransferase non-catalytic subunit
WTAP	WT1 associated protein
ZC3H13	zinc finger CCCH-type containing 13
ZCCHC4	zinc finger CCHC-type containing 4
