# Supplementary material for: Identification and Characterization of the RNA Modifying Factors PUS7 and WTAP as Key Components for the Control of Tumor Biological Processes in Renal Cell Carcinomas
Source: Curr Issues Mol Biol. 2025 Apr 9;47(4):266. doi: 10.3390/cimb47040266 (PMC12025953; doi:10.3390/cimb47040266)
Supplement: Supplementary file 1 [file cimb-47-00266-s001.zip › 2025-03-06 Supplementary Table S1.xlsx]

## Sheet: Tabelle1
GSE15641
Correlation Coefficient				p-Value				95% Confidence Interval
Gene	PUS7	WTAP		Gene	PUS7	WTAP		Gene	PUS7_Lower	PUS7_Upper	WTAP_Lower	WTAP_Upper
CXCR4	0.321122	0.422041		CXCR4	0.0249025	0.00273366		CXCR4	0.0141342	0.561815	0.119166	0.652572
TP53	0.433163	0.265306		TP53	0.0020571	0.0656672		TP53	0.164424	0.641645	-0.0267481	0.524639
PTEN	0.678673	0.752959		PTEN	2.47195e-07	0		PTEN	0.484714	0.805621	0.570275	0.869637
NRAS	0.0518367	0.0708163		NRAS	0.722822	0.627751		NRAS	-0.216589	0.306548	-0.218369	0.337714
HLA-G	0.194286	0.370714		HLA-G	0.180495	0.00910217		HLA-G	-0.090505	0.459013	0.0942123	0.599162
LGALS9	0.60449	0.573673		LGALS9	6.73884e-06	2.33381e-05		LGALS9	0.402361	0.723026	0.353388	0.72252
GSE17818
Correlation Coefficient				p-Value				95% Confidence Interval
Gene	PUS7	WTAP		Gene	PUS7	WTAP		Gene	PUS7_Lower	PUS7_Upper	WTAP_Lower	WTAP_Upper
CXCR4	0.194633	0.265359		CXCR4	0.0500998	0.00717998		CXCR4	-0.0184783	0.387406	0.0488502	0.460643
TP53	0.123454	-0.0067571		TP53	0.216011	0.946209		TP53	-0.0916537	0.32351	-0.211781	0.196004
PTEN	0.290352	0.0797338		PTEN	0.00317844	0.425052		PTEN	0.0979295	0.4615	-0.121963	0.272435
NRAS	0.225269	0.0447213		NRAS	0.0230117	0.654864		NRAS	0.0182054	0.418286	-0.167186	0.253617
HLA-G	-0.0347015	0.164902		HLA-G	0.728743	0.0976427		HLA-G	-0.247906	0.179811	-0.0372926	0.354465
LGALS9	-0.0677802	-0.132287		LGALS9	0.497857	0.184742		LGALS9	-0.275294	0.140826	-0.310434	0.0561957
GSE17895
Correlation Coefficient				p-Value				95% Confidence Interval
Gene	PUS7	WTAP		Gene	PUS7	WTAP		Gene	PUS7_Lower	PUS7_Upper	WTAP_Lower	WTAP_Upper
CXCR4	0.269968	0.336933		CXCR4	0.00141316	5.88087e-05		CXCR4	0.10193	0.424893	0.155826	0.502858
TP53	0.262671	0.0840272		TP53	0.00191425	0.32674		TP53	0.0974209	0.419144	-0.091306	0.250298
PTEN	0.354034	0.204939		PTEN	2.31475e-05	0.0160337		PTEN	0.202133	0.487437	0.0316609	0.368283
NRAS	0.291722	0.212268		NRAS	0.000544604	0.0125684		NRAS	0.120417	0.444067	0.0284139	0.383451
HLA-G	0.141166	0.254392		HLA-G	0.0986049	0.00267493		HLA-G	-0.0402112	0.318501	0.0830499	0.417786
LGALS9	0.140554	0.00901621		LGALS9	0.100085	0.916322		LGALS9	-0.0270944	0.301862	-0.159651	0.17997
